# Supplementary material for: Drone-Mountable Gas Sensing Platform Using Graphene Chemiresistors for Remote In-Field Monitoring
Source: Sensors (Basel). 2022 Mar 19;22(6):2383. doi: 10.3390/s22062383 (PMC8954879; doi:10.3390/s22062383)
Supplement: Supplementary file 1 [file sensors-22-02383-s001.zip]

Archive with 1 entries (1 files):
- sensors-1603783-supplementary.pdf
